# Supplementary material for: RRS1 gene expression involved in the progression of papillary thyroid carcinoma
Source: Cancer Cell Int. 2018 Feb 13;18:20. doi: 10.1186/s12935-018-0519-x (PMC5812111; doi:10.1186/s12935-018-0519-x)
Supplement: Supplementary file 2 — Additional file 2. Additional table. [file 12935_2018_519_MOESM2_ESM.xlsx]

## Sheet: Sheet1
Up-regulated genes	Down-regulated genes
UBXN4	PRELID1
SLC6A6	COMMD1
SLC40A1	HAS2
SEC11A	MIR5096
C10orf11	PRR16
TMEM45A	TAF9B
VPS11	BASP1
PIBF1	PCNP
CNO	CABLES2
MOV10	WISP1
TRPM4	TGFBR2
FLRT1	HOPX
SFMBT1	LRRC17
ZNF562	VAMP7
KCNT2	CDH6
TMEM219	MN1
IVL	SUMO2
KCTD20	MALL
ZNF502	CCDC85A
ZNF84	CAPZA1
ABRACL	RRS1
EFNA1	IGFBP3
NMU	DKK1
PRDM4	ZNRF2
NQO1	PUSL1
RSPO3	NRBF2
TSPAN3	UAP1
TMEM205	LANCL1
TBC1D10A	PABPC4
ZNF20	RMI2
CNEP1R1	UGDH
SERPINB1	GTF3A
HES6	SACS
ATP6V0B	RPL19
RHEBL1	CERS2
ITGAV	PSMD2
NUDT9	GBP3
FAM46C	SUCLA2
GDE1	CTSB
SLC15A3	CCBE1
LMAN2L	RAD21
C7orf59	CEP55
MCOLN3	SNX30
SLC22A18	PPP3CA
CASP6	NAP1L5
NLK	FST
PCBD1	FOXQ1
MTHFR	ZBED2
ERO1LB	EPHA5
CCNJL	CIZ1
PKD1	RGCC
SLAIN1	ECSCR
TNFAIP6	C12orf75
TGFBR1	CHSY3
COL18A1	EXOC5
AGTRAP	DCK
DDRGK1	GOLT1B
TNFRSF10B	GLO1
NINJ1	HIBADH
DDX43	DSEL
CDH13	ITFG3
IFI27L1	SERTAD4
PCDHB2	SNTB1
ZNF229	MBNL1
BTN3A3	ATF1
FHAD1	PIK3CB
PDK4	SEPHS1
CA8	CYP27C1
PLEKHA8	SUMF1
FADS3	RGS4
DUSP5	H1F0
ENPP4	KLF4
ZNF134	ARF1
SDSL	BMPER
ATP6V1A	INIP
BPHL	MYLK
ALDH3A2	STRN3
IFI16	HDAC1
LOC100506193	MXRA5
DDIT3	MLKL
PHKA1	LOXL1
TMSB15A	GDF6
QSOX1	STYX
B3GNT5	C11orf41
WDR60	RND3
BCHE	GGCX
GSR	GREM2
IFNAR1	FGF5
UCHL1	CYYR1
CPD	CTGF
RASEF	RCAN1
RNF103	TMEM97
DCP2	HOXB2
ARRDC3	TSHZ1
EIF1B	MSANTD3-TMEFF1
EFTUD1	SNORD17
FIBIN	EFEMP1
CHST15	RARS
FAM13B	TMEM126B
MYH15	CAPN2
PAWR	CAV2
PCDH9	SRP9
BIN3	XPO6
TP53INP1	S1PR3
ZNF267	SF3B2
GPC2	PNO1
SPANXB1	R3HDM1
VPS33A	PQLC3
ACYP2	FBXO25
LRIF1	TOR1A
MEGF9	COL3A1
ZBTB48	HDGF
PDRG1	GLT8D1
GOT1	PPP2R3A
C3	DDX19B
CAB39L	FAM101B
NAT9	MOB3A
LOC285141	SOCS2
FAM20C	EPHB2
TNFAIP3	GINS3
ACP6	PSMB2
ZNF177	S1PR2
NADSYN1	CAV1
EIF2C4	TAF11
RFK	PTPN22
TMEM140	CXCL12
TRAF3	SLC8A1
PARP14	PRRX2
CTSD	SUPT4H1
AKIRIN1	DPYD
CDS2	LOC392288
H1FX-AS1	PDZRN3
HIST1H1C	SRM
FAM102A	LOC100653042
DNAJC6	RRBP1
JARID2	DRAM1
MGST1	LMO2
ST6GALNAC3	CCDC28A
ALDH2	LRRC32
AKR1C2	PTRF
PANX1	CAP2
FBXW9	CCL26
IFIH1	ELK3
HMGCL	AURKAIP1
EGF	FAM64A
TRIB3	RBMS2
OTUD1	H2AFX
RNF217	TOX
TMEM245	KCTD18
LEPROT	CCDC109B
STX6	TMEM132B
TM4SF19	C12orf52
KIAA2018	GHR
SFXN3	NIP7
TDRD7	PLXNA2
NAT14	MATN3
SLC46A3	SUN3
ABCB4	SPRED1
SCG2	HMGN3
TNIP3	HHIP
PLEKHJ1	MYO9B
DCAF7	RNF10
AGSK1	DNAJC2
ENTPD7	CHST14
	FAM114A2
IQCG	CAMK2D
CLIP4	SULF1
AK4	TMEM200A
IGF2BP1	FRMD5
FICD	HPS3
CCL2	FAM171B
VPS37B	FUT8
C11orf70	ALKBH8
HTATIP2	GABPA
ASNS	STOML2
SLC7A7	JAM3
TLR3	RTCA
GOLM1	KCTD1
GLB1	DBR1
OPTN	TRIM8
LRRC1	GRIN2A
SECISBP2L	MRGPRF
TSPAN19	TMED10
INTU	FUBP1
C16orf48	NETO2
ATP13A2	WDR36
CDK5RAP2	RP9
CSNK2A2	BMPR1A
C7orf69	FBN1
PEX7	EIF2C3
RTP4	SHISA2
PHOSPHO2	SGCD
COL4A5	VEPH1
EYA4	MOSPD2
SRPX2	FCF1
GFPT1	NOL10
HCCS	DIAPH1
BEX4	OPN3
KIAA0319L	CYB5R4
PHGDH	PPP6R3
ATP6AP1	EVI5
CCND2	KCNB1
RARRES3	HS3ST3A1
PXK	KCNMA1
ACO1	SYNC
DNAH7	UBASH3B
LOC100132891	CSNK1G2
RCHY1	MAP4
DDR1	EPHA3
HTRA1	TIMP3
SPAG4	STARD7
PCTP	NR1D2
GLA	FCHO2
LOC100507516	CSK
ITPR1	ANXA2
EPDR1	UBE2N
SLC35D2	PPIL1
AIFM2	COL13A1
IRF1	ARPC1B
GSTA4	ELFN1
CREG1	PALLD
IL11	TOB1
PLEKHB2	TSR3
IL7R	OSTM1
DUSP28	DOCK10
TMEM38B	ZNF593
ZNF268	IGFBP6
DENND2A	COG8
MFSD12	DIABLO
P4HA2	GMCL1
UBE2L6	PRSS3
ADIPOR2	MEOX2
PSAP	MRRF
PGD	PRIM2
ICAM1	KARS
ZMAT1	GALNT10
RASL11B	ABR
C14orf129	PTGFR
TMEM156	ARHGAP18
ZNF404	DAB2
NMI	SGK1
AK5	WDHD1
RNASEL	MEX3C
IRAK2	MSANTD3
ZNF45	CHSY1
ALDH3A1	SEC23B
TALDO1	SIK2
ALPK2	MRAS
ZNF426	CDK14
RNF182	MCMBP
C3orf71	GALE
PSENEN	SRSF1
EPHX1	CNST
ARMC9	KCTD6
PPP2R5A	SERPINE1
SLC35G2	FAM171A1
CPT1A	TATDN2
KLHL23	C11orf83
GCNT2	AFAP1L1
SLC35F3	MIR3661
MYEF2	MOSPD1
FAM65C	SH3D19
ZNF559	TMEM2
GRB10	CNPY3
TPST1	COL14A1
FAM129A	TRMT11
DDIT4	EVI2A
CLGN	MALT1
SQRDL	DSCC1
SLC27A2	FOXD1
ECM2	APPL1
XKR9	C7orf23
GCLM	PBX1
NAV2	REV3L
GK	CTDSP2
PHF10	RAD17
STC1	TMEM74
LY96	LIPA
LHX8	C4orf46
BMP2	PFN1
MGC39372	ABI3BP
ADORA2B	CTNNAL1
GSTM3	CPED1
SRGN	C1orf131
CBY1	EEA1
BICD1	B4GALT6
PION	FRMD6
SCN9A	POSTN
CD82	RHOG
RWDD2A	CNN2
ZNF419	HNRNPUL2
NUPR1	SFRP1
MLLT11	FBLN5
P4HTM	RGS10
MYLIP	SDCCAG3
TMEM155	HCFC2
RUNX3	FOXC2
ALG5	KIAA1024
SESN2	CADPS
IER3	GRAMD3
GCAT	LOC100653079
ZNF544	TNFRSF10D
PARM1	PGRMC1
GKAP1	DUT
HIST2H2AA3	PIEZO2
FRZB	USP1
LGALS3BP	TIPRL
SLC17A5	PTAR1
AGPAT9	KLHL12
KLHL15	CYR61
C5orf46	CRYZL1
NFKBIA	PPAP2B
PPIF	C18orf54
GYPC	NOV
THBS2	PHF14
PRKAB2	RILPL2
DKFZp686K1684	ANKRD13C
TDO2	MAP1LC3B
KDM3A	ZSCAN5A
NFKBIZ	CDK6
HS6ST3	EIF2S2
NUBPL	CHIC2
ITGA8	HRSP12
ASS1	ZDHHC14
IFIT3	MARCKS
EPHX4	GPN1
PTGS2	TCF4
WEE1	B3GALNT1
ARHGAP26	SLC6A15
ARHGDIB	LOC100507699
CDC25A	HIST1H2BK
BTN3A2	GNAI2
SNX4	CCDC3
NSUN7	SGPL1
PMAIP1	ENPP1
ABCC3	TMTC4
HSBP1L1	LOC728392
PKD2	C5orf30
LAMA1	STK17A
REL	LMNB2
LOC100509484	UACA
SORT1	SKI
IGF2R	IRS1
ZCCHC3	ANKRD54
GCHFR	ZFP161
MTHFD2L	LY6K
ENO2	ABHD14A-ACY1
CXADR	PCDH18
ZCCHC18	ATP8B2
GCH1	SLC37A2
TTC12	AHNAK
MNX1	ST6GAL1
NME5	PANK1
ZNF773	PNKD
CDS1	RAD18
HERC6	NEDD9
EID3	BPGM
DGKG	BRCA2
SLC7A5	PFDN5
CLVS1	PUS10
TMEM8A	GLYATL2
RELB	IRF2BP2
MEGF8	CALD1
DGKD	LRCH2
TAP1	OGFRL1
AFP	FUT11
TSPYL5	POLE2
EDEM1	SLC24A3
IER3IP1	MRPL12
NEURL1B	CRABP2
IL8	NGF
STC2	CTSC
BSCL2	MAPKAP1
KIF6	TOR1AIP1
QPCT	TIMM50
EVI2B	S1PR1
SLC12A8	ID3
IFI30	EPHA2
LONRF3	ATAD3A
MSC	LOC100506248
SLC24A5	HDAC3
MX1	DBN1
PMEPA1	PDGFRB
BRWD3	DFFA
MT1F	SPOCK1
RORA	SLC38A2
TMEM206	SLC30A6
ANKRD52	MYO10
ANKRD46	VCAN
ZNF721	PDCL
CXCL1	ANK1
GRIP1	DCN
CYTL1	ZNF410
NEDD4	PLAGL1
LOC100506290	FKBP7
MKX	SYT1
BEX2	CCDC92
SMOC1	XKR6
COL7A1	FGF12
ELOVL6	EIF3I
SUSD1	ARHGEF25
IL6	MIR1292
LACC1	TRAF3IP1
TFPI	NFIC
TNFRSF9	TFDP1
KIAA1147	BRD3
STOX2	PITRM1
RABL2B	KAT7
ZNF140	HS2ST1
ZMYND12	ACPL2
PLOD2	ANXA2P3
RRAGD	LBR
SLC3A2	SRPK2
PLAT	EMP1
TUBA4A	TCEANC2
MRPL33	TNFAIP8L3
KYNU	TRERF1
ERO1L	CNN3
C6orf47	DNAJC21
VLDLR	TLE4
CCDC19	PDE5A
OTUB2	CTPS1
COL15A1	CDH11
SQSTM1	P4HB
PATL2	BDNF
DUSP4	NMT2
SNORA12	ETF1
TTLL7	LOC100653254
KLHL28	VSNL1
HIST1H2AC	GMPR
TMTC3	CAPN5
CDKN1A	DCAF4
C12orf76	FAR2
CCDC104	PCBP4
AADAC	GBE1
CYSTM1	ATP6V0D1
C10orf90	ZNF644
SPP1	DDX21
GPT2	AVEN
MZT1	NOB1
MOAP1	UBE2R2
RPUSD4	STUB1
GANAB	VTI1B
HPCAL1	TAF4B
PTGR1	FTSJ1
SERP1	TTYH3
LCOR	BCL7C
CTSS	MORN2
PARD6B	CCDC80
OSGIN1	PAGE5
GXYLT1	GNG2
ANXA10	APC
KCNE4	CLIP2
GRAMD1B	DACT1
SLC7A11	PIP4K2B
POPDC3	ADH5
LY75	ISM1
SEL1L3	DLC1
CSTA	MET
RGS16	KIAA1468
DBNDD2	DNAJC14
INHBE	MFN2
PIR	FRMD4A
LONRF1	LRRC8E
CXCL3	RNF150
CEBPD	AIDA
FBXL13	LOC100288602
AKR1B15	PIGW
TRIM16	KANK2
MOCOS	WSB2
PLAU	KCTD9
SYNGR2	ID1
CD163L1	TMEM171
FUCA1	LIN7A
NKD2	SATB2
KCNN3	FBN2
CYP1A1	VASN
BTF3L4	RBM17
CADM1	ADCY7
AKR1B10	TADA3
IL1A	HMCN1
IL1B	MRPL15
TAC1	NABP1
CXCL2	SYNCRIP
SCG5	PTGER2
IL24	BCAS2
ANGPTL4	HRH1
BIRC3	RANBP1
TMEM71	LDB2
	SLC25A39
	SEMA5A
	CREBL2
	LRRC8C
	DDX24
	COL1A2
	CDC123
	HDLBP
	OSBPL10
	LAMTOR2
	SLC25A32
	SOCS5
	IDE
	TCF12
	NR2F2
	CDC42EP3
	FGF2
	CENPK
	CCNE2
	NOL8
	PAAF1
	METTL10
	SETD9
	MAGOH
	TXLNG
	UPF2
	PLDN
	RIPK2
	EIF3C
	CRYM
	TRIL
	LSM6
	C7orf26
	EDN1
	FAM178A
	QSER1
	TCEA1
	NDP
	BEND6
	DCAF12
	FOXN3
	TNNT1
	F2RL1
	DLX6
	ATG4C
	GPR124
	TBC1D7
	COQ7
	PNRC2
	POLR3F
	BCLAF1
	TRIM14
	CUTC
	ZRANB3
	SNX24
	NUP43
	SRD5A1
	ANKRD5
	DDX39A
	RIOK2
	ARPC2
	ZC2HC1A
	ARL2
	VPS54
	UNG
	TP53RK
	LAYN
	ASPN
	PPFIBP1
	ARPC1A
	FOXG1
	CCDC47
	ZNF395
	NXT2
	EHD2
	HSCB
	SLC38A4
	SNX1
	ARMCX5
	RSPO2
	PRPF19
	CA12
	CKAP4
	RPL22L1
	DOPEY2
	SCAI
	NEFM
	SYDE1
	FBXO43
	DVL1
	RHOA
	RBMS3
	KEAP1
	SERPINI1
	ANKRD13A
	GATA6
	SPAST
	CASP3
	PID1
	TCF7
	GTPBP10
	LURAP1L
	LOC100128551
	DONSON
	SRI
	MRPS27
	DACT3
	CD9
	TUBB3
	FPGT
	CEP170
	QRICH1
	LCLAT1
	KIF3B
	SLC35G1
	TRHDE
	SNAI1
	L3MBTL3
	C3orf14
	ARHGEF3
	LPAR1
	TRMT1L
	KIAA1462
	AFF3
	ACTG1
	AMMECR1
	MRPL37
	DPYSL3
	BNC1
	NRIP1
	COL5A1
	SLC41A2
	RPL13P5
	FAIM
	ESCO2
	GFPT2
	KDM1B
	STRADB
	ST8SIA1
	TRPC1
	ACAT2
	PEX10
	HABP4
	INSIG1
	PLCL1
	OLFML2B
	RPL7L1
